# Supplementary material for: Loss to Follow-Up from HIV Pre-Exposure Prophylaxis Care in Men Who Have Sex with Men in West Africa
Source: Viruses. 2022 Oct 28;14(11):2380. doi: 10.3390/v14112380 (PMC9695325; doi:10.3390/v14112380)
Supplement: Supplementary file 1 [file viruses-14-02380-s001.zip]

Archive with 1 entries (1 files):
- viruses-1953612-supplementary.pdf
